# Supplementary material for: Analysis of the Contribution of Intrinsic Disorder in Shaping Potyvirus Genetic Diversity
Source: Viruses. 2022 Sep 3;14(9):1959. doi: 10.3390/v14091959 (PMC9504506; doi:10.3390/v14091959)
Supplement: Supplementary file 1 [file viruses-14-01959-s001.zip]

Archive with 6 entries (6 files):
- Supplemental data Lafforgue.pdf
- Table S1 - Lafforgue 2022.xlsx
- Table S2 - Lafforgue 2022.xlsx
- Table S3 - Lafforgue 2022.xlsx
- Table S4 - Lafforgue 2022.xlsx
- Table S5 - Lafforgue 2022.xlsx
