# Supplementary material for: Analysis of the Contribution of Intrinsic Disorder in Shaping Potyvirus Genetic Diversity
Source: Viruses. 2022 Sep 3;14(9):1959. doi: 10.3390/v14091959 (PMC9504506; doi:10.3390/v14091959)
Supplement: Supplementary file 1 [file viruses-14-01959-s001.zip › Table S3 - Lafforgue 2022.xlsx]

## Sheet: Promotor score
					Table S3. Adapted promotor score from Radivojac.2007
AA	Promotor score
E	1
P	0.94
Q	0.93
S	0.9
R	0.73
K	0.73
M	0.73
D	0.65
G	0.627
A	0.57
N	0.43
T	0.41
H	0.405
L	0.28
V	0.23
F	0.138
I	0.138
Y	0.118
W	0.065
C	0
*	NA
